# Supplementary material for: An EGFR L858R mutation identified in 1862 Chinese NSCLC patients can be a promising neoantigen vaccine therapeutic strategy
Source: Front Immunol. 2022 Nov 23;13:1022598. doi: 10.3389/fimmu.2022.1022598 (PMC9727402; doi:10.3389/fimmu.2022.1022598)
Supplement: Supplementary file 2 [file DataSheet_2.xlsx]

## Sheet: gene level (frameshift)
Gene Symbol	Mutated Sample	Mutated %
EGFR	932	0.500537
TP53	900	0.483351
LRP1B	256	0.137487
KRAS	198	0.106337
PIK3CA	114	0.0612245
MLL3	104	0.0558539
FAT1	97	0.0520945
KEAP1	96	0.0515575
CDKN2A	94	0.0504834
ERBB2	92	0.0494092
MLL2	91	0.0488722
RBM10	81	0.0435016
FAT2	74	0.0397422
EPHA3	71	0.038131
EPHA5	70	0.037594
STK11	67	0.0359828
GRIN2A	64	0.0343716
ATM	64	0.0343716
SMARCA4	63	0.0338346
ARID1B	61	0.0327605
APC	60	0.0322234
CTNNB1	59	0.0316864
SMAD4	59	0.0316864
SETD2	59	0.0316864
RB1	58	0.0311493
BRAF	56	0.0300752
NF1	56	0.0300752
NOTCH1	55	0.0295381
ALK	55	0.0295381
CREBBP	54	0.0290011
ARID1A	53	0.028464
MED12	51	0.0273899
HGF	51	0.0273899
CDH23	51	0.0273899
PIK3CG	50	0.0268528
PTEN	50	0.0268528
ATR	47	0.0252417
NOTCH3	46	0.0247046
NTRK3	46	0.0247046
ZFHX3	46	0.0247046
KDR	45	0.0241676
BRCA2	45	0.0241676
ERBB4	45	0.0241676
ARID2	44	0.0236305
NSD1	43	0.0230934
NFE2L2	43	0.0230934
POLE	43	0.0230934
RET	43	0.0230934
EP300	42	0.0225564
ATRX	42	0.0225564
ROS1	41	0.0220193
EPHB6	41	0.0220193
NOTCH2	41	0.0220193
MTOR	41	0.0220193
PTPRD	39	0.0209452
NOTCH4	39	0.0209452
MLL	39	0.0209452
FLT4	39	0.0209452
KDM5C	38	0.0204082
IRS2	38	0.0204082
FLT1	37	0.0198711
PDGFRA	37	0.0198711
TET2	36	0.019334
DICER1	35	0.018797
TBX3	35	0.018797
INPP4B	35	0.018797
FANCM	34	0.0182599
NTRK1	34	0.0182599
FBXW7	33	0.0177229
MYCN	33	0.0177229
PBRM1	32	0.0171858
DDR2	31	0.0166488
ROBO3	31	0.0166488
TSC2	31	0.0166488
RICTOR	30	0.0161117
BRCA1	30	0.0161117
FANCA	30	0.0161117
AR	30	0.0161117
JAK3	29	0.0155747
PCK1	28	0.0150376
SLX4	28	0.0150376
ABCC11	28	0.0150376
MET	27	0.0145005
CDK12	27	0.0145005
CIC	27	0.0145005
WT1	26	0.0139635
ABL2	26	0.0139635
MSH3	26	0.0139635
SMO	26	0.0139635
NCOR1	26	0.0139635
BCOR	26	0.0139635
TGFBR2	25	0.0134264
POT1	25	0.0134264
FLT3	25	0.0134264
NAV3	25	0.0134264
PALB2	24	0.0128894
HDAC4	24	0.0128894
MAP3K1	24	0.0128894
KDM6A	24	0.0128894
POLD1	24	0.0128894
TOP2A	24	0.0128894
KDM5A	23	0.0123523
ASXL1	23	0.0123523
PAX5	22	0.0118153
EXT2	22	0.0118153
PDGFRB	22	0.0118153
RUNX1	22	0.0118153
PTCH1	21	0.0112782
KIT	21	0.0112782
CSF1R	21	0.0112782
BRD4	20	0.0107411
ABL1	20	0.0107411
AXIN1	20	0.0107411
STAG2	20	0.0107411
ERBB3	20	0.0107411
ABCB1	20	0.0107411
CDK13	20	0.0107411
IL7R	20	0.0107411
ESR1	20	0.0107411
RARA	20	0.0107411
AXIN2	20	0.0107411
NBN	19	0.0102041
EPHA2	19	0.0102041
DNMT3A	19	0.0102041
CUL3	19	0.0102041
BARD1	19	0.0102041
HSP90AA1	19	0.0102041
BAP1	18	0.00966702
STAT3	18	0.00966702
FANCD2	18	0.00966702
EXT1	18	0.00966702
FGFR4	18	0.00966702
C11orf30	18	0.00966702
MAP2K1	18	0.00966702
RNF43	18	0.00966702
FAM123B	18	0.00966702
RNASEL	18	0.00966702
IGF1R	17	0.00912997
U2AF1	17	0.00912997
PTCH2	17	0.00912997
SERPINB4	17	0.00912997
PIK3CB	17	0.00912997
TSC1	16	0.00859291
FGFR2	16	0.00859291
POM121L12	16	0.00859291
TP73	15	0.00805585
BLM	15	0.00805585
BRIP1	15	0.00805585
ERCC3	15	0.00805585
HCN1	15	0.00805585
MLH1	15	0.00805585
FOXA1	15	0.00805585
MSH6	15	0.00805585
GATA3	15	0.00805585
MS4A1	15	0.00805585
CRLF2	15	0.00805585
XPO1	15	0.00805585
FOXL2	15	0.00805585
CARD11	15	0.00805585
CDC73	14	0.0075188
SDHA	14	0.0075188
CTCF	14	0.0075188
PMS1	14	0.0075188
SOX9	14	0.0075188
EPHB2	14	0.0075188
RAD50	14	0.0075188
MAP2K2	14	0.0075188
FH	13	0.00698174
PREX2	13	0.00698174
BTK	13	0.00698174
LRRC7	13	0.00698174
GRM3	13	0.00698174
IDH1	13	0.00698174
ACIN1	13	0.00698174
ACVR1B	13	0.00698174
MLH3	13	0.00698174
CBL	13	0.00698174
PMS2	13	0.00698174
CHEK2	13	0.00698174
NTRK2	12	0.00644468
EPAS1	12	0.00644468
JAK2	12	0.00644468
PPM1D	12	0.00644468
ELF3	12	0.00644468
MAGI2	12	0.00644468
MYC	12	0.00644468
SERPINB3	12	0.00644468
MRE11A	12	0.00644468
CDH1	12	0.00644468
RAF1	12	0.00644468
CTNNA2	12	0.00644468
JAK1	12	0.00644468
PIK3R1	11	0.00590763
SF3B1	11	0.00590763
DDR1	11	0.00590763
MSH2	11	0.00590763
PIK3R2	11	0.00590763
GALNT12	11	0.00590763
CDH18	11	0.00590763
OR5L2	11	0.00590763
CTNNA1	11	0.00590763
CYP2D6	11	0.00590763
AKT3	11	0.00590763
FGF23	11	0.00590763
OR2T4	11	0.00590763
RAD21	11	0.00590763
PABPC1	11	0.00590763
BRD2	11	0.00590763
TOP1	11	0.00590763
TCF7L2	10	0.00537057
SRC	10	0.00537057
SYK	10	0.00537057
ERRFI1	10	0.00537057
MAP2K4	10	0.00537057
NF2	10	0.00537057
CDK8	10	0.00537057
SLIT2	10	0.00537057
FMN2	10	0.00537057
GNAS	10	0.00537057
HCLS1	10	0.00537057
HOXB13	10	0.00537057
FCGR2B	10	0.00537057
TRIO	10	0.00537057
CEBPA	10	0.00537057
NRXN1	10	0.00537057
HNF1A	10	0.00537057
STAT1	10	0.00537057
FOXP1	10	0.00537057
CYLD	10	0.00537057
PRKAA1	10	0.00537057
GAB2	10	0.00537057
EPHB1	10	0.00537057
IMPG1	9	0.00483351
RINT1	9	0.00483351
SUFU	9	0.00483351
DPYD	9	0.00483351
HDAC1	9	0.00483351
OR6F1	9	0.00483351
CDK6	9	0.00483351
MYCL1	9	0.00483351
AXL	9	0.00483351
MITF	9	0.00483351
PTPN11	9	0.00483351
TMPRSS2	9	0.00483351
ABCA13	9	0.00483351
AKT1	9	0.00483351
HRAS	9	0.00483351
FGFR1	9	0.00483351
HIST1H1C	9	0.00483351
IKZF1	8	0.00429646
FGFR3	8	0.00429646
FCGR2A	8	0.00429646
NRAS	8	0.00429646
OR4A15	8	0.00429646
FUBP1	8	0.00429646
SOX2	8	0.00429646
DAXX	8	0.00429646
TAL1	8	0.00429646
CSMD3	8	0.00429646
MUTYH	8	0.00429646
INHBA	8	0.00429646
SI	8	0.00429646
CDK4	8	0.00429646
EPOR	8	0.00429646
FANCG	8	0.00429646
XRCC3	8	0.00429646
MAX	8	0.00429646
BRD3	8	0.00429646
CRKL	8	0.00429646
ROCK1	8	0.00429646
SMAD2	8	0.00429646
MEN1	8	0.00429646
ROBO2	7	0.0037594
PHF6	7	0.0037594
SMAD3	7	0.0037594
TMEM132D	7	0.0037594
ARAF	7	0.0037594
AKT2	7	0.0037594
IDH2	7	0.0037594
EME2	7	0.0037594
TGFBR1	7	0.0037594
ELAC2	7	0.0037594
NTHL1	7	0.0037594
ZFPM2	7	0.0037594
CDKN1B	7	0.0037594
HIST1H1E	7	0.0037594
FAT3	7	0.0037594
RAD51D	7	0.0037594
CDH11	7	0.0037594
PAX3	7	0.0037594
SETBP1	7	0.0037594
PRKDC	7	0.0037594
CCND2	7	0.0037594
ASTN1	7	0.0037594
B2M	7	0.0037594
GNAQ	7	0.0037594
HSPD1	7	0.0037594
PDK1	7	0.0037594
RAD51B	7	0.0037594
CCND1	6	0.00322234
PDCD1LG2	6	0.00322234
TAF1	6	0.00322234
HDAC9	6	0.00322234
RAD51C	6	0.00322234
CNTN5	6	0.00322234
DUSP22	6	0.00322234
ZMAT3	6	0.00322234
WSCD2	6	0.00322234
RSPO2	6	0.00322234
FAM135B	6	0.00322234
C1S	6	0.00322234
CDKN2C	6	0.00322234
MYD88	6	0.00322234
SLC34A2	6	0.00322234
TLR4	6	0.00322234
TRIM58	6	0.00322234
TCL1A	6	0.00322234
TFE3	6	0.00322234
C1QA	6	0.00322234
IGLL5	6	0.00322234
CPS1	6	0.00322234
EZH2	6	0.00322234
MDM2	6	0.00322234
ERG	6	0.00322234
OR11G2	6	0.00322234
OR4C6	6	0.00322234
IL6ST	6	0.00322234
MDM4	6	0.00322234
ZFP36L1	5	0.00268528
ZIC3	5	0.00268528
FLCN	5	0.00268528
TNFAIP3	5	0.00268528
RHOA	5	0.00268528
CASP8	5	0.00268528
KCNQ2	5	0.00268528
MN1	5	0.00268528
TNN	5	0.00268528
FAM175A	5	0.00268528
FGF4	5	0.00268528
SPEN	5	0.00268528
MPL	5	0.00268528
ZFP36L2	5	0.00268528
OPCML	5	0.00268528
SMARCB1	5	0.00268528
NFE2L3	5	0.00268528
SPRR3	5	0.00268528
IFNGR1	5	0.00268528
VHL	5	0.00268528
CHEK1	5	0.00268528
TYR	5	0.00268528
BMPR1A	5	0.00268528
HIST1H3B	5	0.00268528
SMARCE1	5	0.00268528
RUNX1T1	5	0.00268528
BCL2A1	5	0.00268528
SRSF2	5	0.00268528
RANBP2	5	0.00268528
FCGR3A	5	0.00268528
GFRAL	5	0.00268528
NKX2-1	5	0.00268528
FGF3	5	0.00268528
PRDM1	5	0.00268528
WRN	5	0.00268528
XRCC2	4	0.00214823
HIST1H2BK	4	0.00214823
IL1RAPL1	4	0.00214823
CRNKL1	4	0.00214823
PRKAR1A	4	0.00214823
GNA11	4	0.00214823
TAF1L	4	0.00214823
RYR2	4	0.00214823
HOXD13	4	0.00214823
KLHL6	4	0.00214823
PABPC3	4	0.00214823
BCL2L1	4	0.00214823
RPS6KB1	4	0.00214823
EPCAM	4	0.00214823
HMCN1	4	0.00214823
PSMB5	4	0.00214823
EPHA7	4	0.00214823
MAML2	4	0.00214823
BCORL1	4	0.00214823
KRTAP5-5	4	0.00214823
TAF15	4	0.00214823
CNTNAP5	4	0.00214823
KAT6A	4	0.00214823
PDILT	4	0.00214823
PIK3C2B	4	0.00214823
PTGS1	4	0.00214823
HSD3B1	4	0.00214823
HIST1H2BC	4	0.00214823
MYH14	4	0.00214823
HIST1H2BJ	4	0.00214823
CRIPAK	4	0.00214823
BRSK1	4	0.00214823
PAX7	4	0.00214823
H3F3C	4	0.00214823
RELN	4	0.00214823
SLCO1B3	4	0.00214823
IRF2	4	0.00214823
FLI1	4	0.00214823
HSPA8	4	0.00214823
BCL2	4	0.00214823
ERCC4	4	0.00214823
PCLO	4	0.00214823
RHEB	4	0.00214823
PRKCI	4	0.00214823
FAM5C	4	0.00214823
MAPK1	4	0.00214823
FMR1	4	0.00214823
LRP4	4	0.00214823
TP63	4	0.00214823
EMID2	3	0.00161117
MAML3	3	0.00161117
EPHB4	3	0.00161117
RAC2	3	0.00161117
EZR	3	0.00161117
FXR1	3	0.00161117
MSR1	3	0.00161117
SNTG1	3	0.00161117
TXNIP	3	0.00161117
HIST1H2AL	3	0.00161117
PRF1	3	0.00161117
ZNF521	3	0.00161117
MGA	3	0.00161117
SDHB	3	0.00161117
ATP12A	3	0.00161117
PSG2	3	0.00161117
DLC1	3	0.00161117
MECOM	3	0.00161117
HIST1H2AM	3	0.00161117
FOXQ1	3	0.00161117
C8orf34	3	0.00161117
LZTS1	3	0.00161117
FLG	3	0.00161117
PARK2	3	0.00161117
PGR	3	0.00161117
MYO3A	3	0.00161117
CLDN18	3	0.00161117
RBL1	3	0.00161117
NTM	3	0.00161117
ANKRD30B	3	0.00161117
CDKN2B	3	0.00161117
COL5A2	3	0.00161117
SPSB4	3	0.00161117
RYR1	3	0.00161117
NCAM2	3	0.00161117
CBLB	3	0.00161117
TPR	3	0.00161117
INPP5D	3	0.00161117
FAS	3	0.00161117
GPR124	3	0.00161117
ACTG2	3	0.00161117
CCDC168	3	0.00161117
AFF2	3	0.00161117
TMEM127	3	0.00161117
HEY1	3	0.00161117
BCL11B	3	0.00161117
DNAH6	3	0.00161117
WDTC1	3	0.00161117
HIST1H2BD	3	0.00161117
CBFB	3	0.00161117
TBX22	3	0.00161117
PPP1R17	3	0.00161117
TBL1XR1	3	0.00161117
FRMPD4	3	0.00161117
SEMA3E	3	0.00161117
HNRPDL	3	0.00161117
PPP2R1A	3	0.00161117
CCNB3	3	0.00161117
GLI3	3	0.00161117
TCF4	3	0.00161117
CD33	3	0.00161117
ARAP3	3	0.00161117
CYP19A1	3	0.00161117
COL5A3	3	0.00161117
CHD4	3	0.00161117
MST1R	3	0.00161117
PCSK6	3	0.00161117
C3orf70	3	0.00161117
WIPF1	3	0.00161117
ITGB3	3	0.00161117
JUN	3	0.00161117
MCL1	3	0.00161117
AFF3	3	0.00161117
RECQL4	3	0.00161117
PAK3	3	0.00161117
TLL2	3	0.00161117
ELN	3	0.00161117
XRCC1	3	0.00161117
BPTF	3	0.00161117
TSHZ2	3	0.00161117
SVEP1	3	0.00161117
IGF2	3	0.00161117
TSHR	3	0.00161117
ERCC5	3	0.00161117
CD5L	3	0.00161117
SGCZ	3	0.00161117
RPTOR	3	0.00161117
CASQ2	2	0.00107411
FN1	2	0.00107411
TRRAP	2	0.00107411
WWP2	2	0.00107411
KAT6B	2	0.00107411
C7orf53	2	0.00107411
CACNA1E	2	0.00107411
FOXA2	2	0.00107411
CSNK1A1	2	0.00107411
CIITA	2	0.00107411
FGF10	2	0.00107411
GABRA6	2	0.00107411
ABCG2	2	0.00107411
PSMB1	2	0.00107411
HECW1	2	0.00107411
RAB35	2	0.00107411
SH3PXD2A	2	0.00107411
CDKN1A	2	0.00107411
NUP210	2	0.00107411
EGR3	2	0.00107411
ZBTB16	2	0.00107411
HSPH1	2	0.00107411
SOX17	2	0.00107411
LRP5	2	0.00107411
ANGPT1	2	0.00107411
EPHA4	2	0.00107411
GLI2	2	0.00107411
HOXD11	2	0.00107411
TUBB3	2	0.00107411
FAT4	2	0.00107411
AKAP9	2	0.00107411
BCL3	2	0.00107411
BCL11A	2	0.00107411
NR1I2	2	0.00107411
ERCC2	2	0.00107411
ASPM	2	0.00107411
CHI3L1	2	0.00107411
FCGR1A	2	0.00107411
ADAM29	2	0.00107411
ACVRL1	2	0.00107411
GMPS	2	0.00107411
IFNG	2	0.00107411
EIF4G3	2	0.00107411
C15orf55	2	0.00107411
COL5A1	2	0.00107411
FAP	2	0.00107411
POLQ	2	0.00107411
ASMTL	2	0.00107411
SLC22A16	2	0.00107411
LYN	2	0.00107411
PASK	2	0.00107411
DCC	2	0.00107411
SLC22A2	2	0.00107411
CNTN1	2	0.00107411
PLXNA1	2	0.00107411
SYNE1	2	0.00107411
SIN3A	2	0.00107411
EPPK1	2	0.00107411
FASLG	2	0.00107411
AMOT	2	0.00107411
MAPK3	2	0.00107411
CTLA4	2	0.00107411
UPF3B	2	0.00107411
IFITM3	2	0.00107411
G3BP1	2	0.00107411
GSK3B	2	0.00107411
HOXA9	2	0.00107411
EPS15	2	0.00107411
FYN	2	0.00107411
PLCG2	2	0.00107411
PTPRT	2	0.00107411
PLCG1	2	0.00107411
SUCLG2	2	0.00107411
GSTM5	2	0.00107411
FOXO3	2	0.00107411
KIF5B	2	0.00107411
HLF	2	0.00107411
SLC16A1	2	0.00107411
PTPRB	2	0.00107411
VIM	2	0.00107411
HIST1H3G	2	0.00107411
SMC1A	2	0.00107411
CCT6B	2	0.00107411
ARHGAP35	2	0.00107411
TUBA3C	2	0.00107411
ELMO1	2	0.00107411
KLK1	2	0.00107411
ADAMTS5	2	0.00107411
ETS1	2	0.00107411
ACTG1	2	0.00107411
TCEB1	2	0.00107411
FLNC	2	0.00107411
FGF14	2	0.00107411
PRRX1	2	0.00107411
C15orf23	2	0.00107411
DDX3X	2	0.00107411
EIF2C3	2	0.00107411
CHD1L	2	0.00107411
GATA2	2	0.00107411
WWP1	2	0.00107411
CCNE1	2	0.00107411
LCP1	2	0.00107411
CADM2	2	0.00107411
OMD	2	0.00107411
UGT1A1	2	0.00107411
ABCC2	2	0.00107411
RAD51	2	0.00107411
PPP6C	2	0.00107411
CBR3	2	0.00107411
DDX5	2	0.00107411
VEGFA	2	0.00107411
KALRN	2	0.00107411
FGF6	2	0.00107411
NCF4	2	0.00107411
GKN2	2	0.00107411
TCF12	2	0.00107411
HOXA3	2	0.00107411
MNDA	2	0.00107411
FAM46C	2	0.00107411
SETDB1	2	0.00107411
NPM1	2	0.00107411
HIST1H2BO	2	0.00107411
CYP2C19	2	0.00107411
FAM131B	2	0.00107411
ING1	2	0.00107411
NR2F2	2	0.00107411
MTRR	2	0.00107411
GUSB	2	0.00107411
EBF1	2	0.00107411
BBS9	2	0.00107411
IKZF2	2	0.00107411
DOT1L	2	0.00107411
BNC2	2	0.00107411
DHX9	2	0.00107411
CYP2C8	2	0.00107411
ANKRD30A	2	0.00107411
SERPINA7	2	0.00107411
SEMA6A	2	0.00107411
ADCY1	2	0.00107411
RSPO3	2	0.00107411
MLLT3	2	0.00107411
SF1	2	0.00107411
TLX3	2	0.00107411
CCND3	2	0.00107411
RUNX2	2	0.00107411
CUX1	2	0.00107411
SDHD	2	0.00107411
MYH10	2	0.00107411
FNDC4	2	0.00107411
TRPC5	2	0.00107411
POTEG	2	0.00107411
HSP90AB1	2	0.00107411
PARP1	2	0.00107411
ZNF384	2	0.00107411
SOCS1	2	0.00107411
HIST1H2AG	2	0.00107411
THBS2	2	0.00107411
ETV6	2	0.00107411
CAMTA1	1	0.000537057
NFATC4	1	0.000537057
MIB1	1	0.000537057
ELF1	1	0.000537057
SUZ12	1	0.000537057
AURKB	1	0.000537057
ITK	1	0.000537057
RFC1	1	0.000537057
CCT5	1	0.000537057
SCUBE2	1	0.000537057
ARHGAP29	1	0.000537057
KDM2B	1	0.000537057
CHFR	1	0.000537057
PIK3C2G	1	0.000537057
DIS3L2	1	0.000537057
HIST1H1D	1	0.000537057
COPS2	1	0.000537057
BCLAF1	1	0.000537057
MAGOH	1	0.000537057
TOP2B	1	0.000537057
PDGFB	1	0.000537057
FAM157B	1	0.000537057
YY1AP1	1	0.000537057
ATP1A1	1	0.000537057
CYP3A5	1	0.000537057
CD22	1	0.000537057
ATP11B	1	0.000537057
CASP1	1	0.000537057
MCM3	1	0.000537057
WNK1	1	0.000537057
VDAC2	1	0.000537057
TSHZ3	1	0.000537057
PRX	1	0.000537057
NDUFA13	1	0.000537057
GLI1	1	0.000537057
NOD1	1	0.000537057
LPP	1	0.000537057
PIK3C2A	1	0.000537057
ZNF750	1	0.000537057
ARID5B	1	0.000537057
NUP107	1	0.000537057
ACVR2A	1	0.000537057
SMC1B	1	0.000537057
APEX1	1	0.000537057
AFF1	1	0.000537057
SOS1	1	0.000537057
MEF2C	1	0.000537057
POU2AF1	1	0.000537057
CLP1	1	0.000537057
CHD9	1	0.000537057
MSN	1	0.000537057
CD74	1	0.000537057
CNOT4	1	0.000537057
CYP1B1	1	0.000537057
UMPS	1	0.000537057
MYH11	1	0.000537057
NCK1	1	0.000537057
MYH9	1	0.000537057
MMP2	1	0.000537057
CSF3R	1	0.000537057
GPX1	1	0.000537057
LEF1	1	0.000537057
ARHGAP26	1	0.000537057
SDHC	1	0.000537057
DIAPH1	1	0.000537057
IL6	1	0.000537057
LRP6	1	0.000537057
RASA1	1	0.000537057
PAG1	1	0.000537057
LRRK2	1	0.000537057
BIRC3	1	0.000537057
PTPRU	1	0.000537057
BMPR2	1	0.000537057
TRERF1	1	0.000537057
PRKCB	1	0.000537057
AURKA	1	0.000537057
TJP1	1	0.000537057
PC	1	0.000537057
PLAC8	1	0.000537057
CDA	1	0.000537057
SRGAP1	1	0.000537057
CSF1	1	0.000537057
SUCLG1	1	0.000537057
NRP2	1	0.000537057
MKI67	1	0.000537057
KLB	1	0.000537057
CNTNAP1	1	0.000537057
PTPRK	1	0.000537057
WWOX	1	0.000537057
PLXNB2	1	0.000537057
BUB1	1	0.000537057
GLB1L3	1	0.000537057
WNT5A	1	0.000537057
GNA12	1	0.000537057
INPPL1	1	0.000537057
CD274	1	0.000537057
ZNF217	1	0.000537057
SEMA3A	1	0.000537057
TUSC3	1	0.000537057
SLIT1	1	0.000537057
GIGYF1	1	0.000537057
TENM3	1	0.000537057
ANK3	1	0.000537057
MLLT6	1	0.000537057
APOBEC3B	1	0.000537057
NUMA1	1	0.000537057
COL2A1	1	0.000537057
CHD6	1	0.000537057
USH2A	1	0.000537057
G3BP2	1	0.000537057
H3F3A	1	0.000537057
FCRL4	1	0.000537057
HIST1H4I	1	0.000537057
KEL	1	0.000537057
PRAM1	1	0.000537057
TTL	1	0.000537057
NCOA2	1	0.000537057
DYSF	1	0.000537057
ERCC1	1	0.000537057
ZNF804B	1	0.000537057
OGDH	1	0.000537057
FANCC	1	0.000537057
DRGX	1	0.000537057
UBR5	1	0.000537057
CSMD1	1	0.000537057
LRP2	1	0.000537057
ATIC	1	0.000537057
P2RY8	1	0.000537057
PDE4DIP	1	0.000537057
SLC1A2	1	0.000537057
NCSTN	1	0.000537057
BCAS1	1	0.000537057
IGF2R	1	0.000537057
SDHAF2	1	0.000537057
MSH4	1	0.000537057
PAK1	1	0.000537057
USP8	1	0.000537057
RAC1	1	0.000537057
ANKRD27	1	0.000537057
GNG2	1	0.000537057
NOS3	1	0.000537057
FUS	1	0.000537057
NKX3-1	1	0.000537057
PER1	1	0.000537057
XBP1	1	0.000537057
PTPRF	1	0.000537057
NFKBIA	1	0.000537057
PLCB1	1	0.000537057
CYP3A4	1	0.000537057
ANKRD11	1	0.000537057
EPHA1	1	0.000537057
MAF	1	0.000537057
ASCL4	1	0.000537057
HIST1H3F	1	0.000537057
TYMS	1	0.000537057
MKL1	1	0.000537057
ATP2B3	1	0.000537057
IKZF3	1	0.000537057
ZNF814	1	0.000537057
TLE1	1	0.000537057
LPHN2	1	0.000537057
XPC	1	0.000537057
EEF1A1	1	0.000537057
NLRC3	1	0.000537057
IL10	1	0.000537057
RECQL	1	0.000537057
RAD52	1	0.000537057
RPGR	1	0.000537057
BCL10	1	0.000537057
CYBA	1	0.000537057
ASXL2	1	0.000537057
SOX10	1	0.000537057
SOD2	1	0.000537057
CCNA1	1	0.000537057
PKD1L2	1	0.000537057
E2F3	1	0.000537057
LAMA2	1	0.000537057
IKBKE	1	0.000537057
DHX35	1	0.000537057
TYRP1	1	0.000537057
GRB7	1	0.000537057
KLF4	1	0.000537057
EPC1	1	0.000537057
FZD1	1	0.000537057
SULT1A1	1	0.000537057
KDM3B	1	0.000537057
MTHFR	1	0.000537057
RGS3	1	0.000537057
SPTA1	1	0.000537057
MEF2B	1	0.000537057
P4HB	1	0.000537057
CYP2A13	1	0.000537057
FOXO1	1	0.000537057
CXCR4	1	0.000537057
CRTC1	1	0.000537057
REL	1	0.000537057
BCR	1	0.000537057
DOCK2	1	0.000537057
FANCE	1	0.000537057
BCL9	1	0.000537057
MYOD1	1	0.000537057
NUP98	1	0.000537057
MNX1	1	0.000537057
L3MBTL1	1	0.000537057
BAZ2B	1	0.000537057
HIST1H3C	1	0.000537057
EIF1AX	1	0.000537057
